# Supplementary material for: A Virtual Necropsy: Applications of 3D Scanning for Marine Mammal Pathology and Education
Source: Animals (Basel). 2022 Feb 21;12(4):527. doi: 10.3390/ani12040527 (PMC8868430; doi:10.3390/ani12040527)
Supplement: Supplementary file 1 [file animals-12-00527-s001.zip]

Archive with 1 entries (1 files):
- animals-1561797-supplementary.pdf
